# Supplementary material for: Eigen decomposition expedites longitudinal genome-wide association studies for milk production traits in Chinese Holstein
Source: Genet Sel Evol. 2018 Mar 26;50:12. doi: 10.1186/s12711-018-0383-0 (PMC5868076; doi:10.1186/s12711-018-0383-0)
Supplement: Supplementary file 1 — Additional file 1: Table S1. Genome-wise significant SNPs and the corresponding information for genes within 100 kb and the nearest QTL with MY, FP and PP. [file 12711_2018_383_MOESM1_ESM.xlsx]

## Sheet: MY
Genome-wise significant SNPs and the corresponding information for genes within 100 kb and nearest QTLs with MY.
Chro	SNP ID	Position	P (Parity 1)	P (Parity 2)	P (Parity 3)	Gene (Distance)	QTL ID (Distance)
14	ARS-BFGL-NGS-57820	1651311	1.40698e-11	0.000200602	2.37072e-05	PPP1R16A (17323); LRRC14 (37586); MFSD3 (28668); LRRC24 (41834); ARHGAP39 (50933); KIFC2 (5639); TONSL (30183); ADCK5 (91403); FOXH1 (3390); SLC39A4 (68421); CYHR1 (12612); VPS28 (42330); RECQL4 (30802); GPT (24404); C8orf82 (46299); CPSF1 (76896)	3523 (within); 3515 (within)
14	ARS-BFGL-NGS-4939	1801116	1.79769e-11	2.31523e-05	3.47643e-06	MROH1 (43548); DGAT1 (within); HSF1 (4965); BOP1 (24866); ADCK5 (44815); SLC39A4 (76896); CPSF1 (58446); TMEM249 (28787); SCX (37019); SCRT1 (13029)	95648 (within); 3523 (within); 3515 (within)
14	ARS-BFGL-NGS-100480	4364952	7.80602e-07	0.00165095	0.070703	TRAPPC9 (within)	3515 (within); 3523 (within)

## Sheet: FP
Genome-wise significant SNPs and the corresponding information for genes within 100 kb and nearest QTLs with FP.
Chro	SNP ID	Position	P (Parity 1)	P (Parity 2)	P (Parity 3)	Gene (Distance)	QTL ID (Distance)
5	BovineHD0500026533	93489775	1.70286e-07	5.35869e-09	2.50884e-05	NA	104192 (within)
5	BovineHD0500026578	93650463	5.50505e-08	1.81905e-10	7.69403e-09	LMO3 (43498)	103846 (within)
5	BovineHD0500026682	93995487	2.12343e-09	8.04937e-09	2.70539e-05	MGST1 (45325); SLC15A5 (35278)	103785 (within)
5	BovineHD0500026721	94108037	4.42987e-08	2.53297e-07	0.000110306	SLC15A5 (within)	104020 (within)
5	ARS-BFGL-NGS-111443	94269370	1.82805e-07	2.56129e-05	7.78995e-06	DERA (46923); COX6B1 (94416)	36324 (within)
14	BovineHD1400000138	1407415	6.16139e-14	1.05089e-15	7.6478e-13	C8orf33 (79951); ZNF34 (84569); ZNF16 (37919)	95652 (106621)
14	BovineHD1400000143	1427669	1.02134e-14	1.18601e-14	4.11381e-12	ZNF7 (89866); ZNF16 (17665); ZNF34 (64315); C8orf33 (59697)	95652 (86367)
14	BovineHD1400000152	1439476	3.11579e-09	8.70407e-10	2.80358e-10	ZNF16 (5858); ZNF7 (78059); COMMD5 (92015); C8orf33 (47890); ZNF34 (52508)	95652 (74560)
14	Hapmap30381-BTC-005750	1463676	1.72636e-10	1.20126e-08	7.05281e-10	ZNF16 (6926); ZNF7 (53859); ZNF34 (28308); COMMD5 (67815); C8orf33 (23690)	95652 (50360)
14	Hapmap30383-BTC-005848	1489496	1.4515e-21	1.94404e-20	4.79924e-18	COMMD5 (41995); C8orf33 (87); ARHGAP39 (74370); ZNF34 (2488); ZNF7 (28039); ZNF16 (32746)	95652 (24540)
14	BTA-34956-no-rs	1514056	5.15577e-09	4.95818e-09	1.22573e-08	LRRC14 (96207); RECQL4 (99971); ZNF16 (57306); ZNF34 (11806); C8orf82 (88418); ZNF7 (3479); ARHGAP39 (49810); C8orf33 (24647); COMMD5 (17435); LRRC24 (90049)	95652 (within)
14	BovineHD4100010517	1529914	8.40603e-09	6.38583e-09	1.27776e-08	C8orf33 (40505); C8orf82 (72560); LRRC14 (80349); ZNF16 (73164); ARHGAP39 (33952); RECQL4 (84113); PPP1R16A (98900); ZNF34 (27664); LRRC24 (74191); COMMD5 (1577); MFSD3 (90656); GPT (93989); ZNF7 (6611)	95652 (15838)
14	BovineHD1400000187	1585385	2.94763e-07	4.34313e-07	1.46492e-06	LRRC14 (24878); LRRC24 (18720); RECQL4 (28642); ZNF34 (83135); GPT (38518); C8orf33 (95976); FOXH1 (69316); MFSD3 (35185); ARHGAP39 (within); ZNF7 (62082); TONSL (96109); PPP1R16A (43429); C8orf82 (17089); CYHR1 (78538); KIFC2 (71565); COMMD5 (51859)	3523 (within); 3515 (within)
14	ARS-BFGL-NGS-57820	1651311	7.96881e-59	5.29833e-58	1.39633e-43	ARHGAP39 (50933); TONSL (30183); GPT (24404); ADCK5 (91403); MFSD3 (28668); C8orf82 (46299); SLC39A4 (68421); FOXH1 (3390); VPS28 (42330); PPP1R16A (17323); LRRC24 (41834); KIFC2 (5639); LRRC14 (37586); CYHR1 (12612); RECQL4 (30802); CPSF1 (76896)	3515 (within); 3523 (within)
14	ARS-BFGL-NGS-34135	1675278	2.18695e-27	5.47001e-26	7.02326e-21	PPP1R16A (41290); LRRC14 (61553); GPT (48371); C8orf82 (70266); TMEM249 (95382); FOXH1 (19022); MFSD3 (52635); ARHGAP39 (74900); TONSL (6216); RECQL4 (54769); CPSF1 (52929); ADCK5 (67436); VPS28 (18363); CYHR1 (within); SLC39A4 (44454); KIFC2 (11474); LRRC24 (65801)	3515 (within); 3523 (within)
14	ARS-BFGL-NGS-94706	1696470	8.06605e-26	3.1747e-26	1.03056e-20	KIFC2 (32666); RECQL4 (75961); MFSD3 (73827); ARHGAP39 (96092); TMEM249 (74190); GPT (69563); CPSF1 (31737); ADCK5 (46244); VPS28 (within); DGAT1 (98881); FOXH1 (40214); TONSL (3972); PPP1R16A (62482); SLC39A4 (23262); LRRC14 (82745); LRRC24 (86993); CYHR1 (18951); SCRT1 (86431); C8orf82 (91458)	95651 (within); 3523 (within); 3515 (within)
14	ARS-BFGL-NGS-4939	1801116	3.04715e-85	6.45617e-84	4.25894e-59	SCRT1 (13029); MROH1 (43548); SCX (37019); SLC39A4 (76896); HSF1 (4965); BOP1 (24866); TMEM249 (28787); DGAT1 (within); ADCK5 (44815); CPSF1 (58446)	3523 (within); 3515 (within); 95648 (within)
14	BovineHD1400000243	1868636	6.04441e-30	1.63986e-36	7.59738e-23	SCRT1 (80549); HSF1 (42843); BOP1 (24049); GPAA1 (74036); SCX (28555); WDR97 (44412); DGAT1 (64074); CYC1 (61550); HGH1 (36493); SHARPIN (56390); EXOSC4 (78562); MROH1 (within); TMEM249 (96307); OPLAH (88918); MAF1 (53148)	10609 (within); 10581 (within); 10263 (within); 12216 (within); 10407 (within); 3515 (within); 10402 (within); 10608 (within); 3523 (within)
14	BovineHD1400000246	1880378	2.6035e-30	1.2711e-36	5.68938e-23	MROH1 (within); OPLAH (77176); MAF1 (41406); WDR97 (32670); EXOSC4 (66820); DGAT1 (75816); GPAA1 (62294); SCX (40297); HGH1 (24751); BOP1 (35791); CYC1 (49808); SPATC1 (90541); HSF1 (54585); SHARPIN (44648); SCRT1 (92291)	10407 (within); 10263 (within); 12216 (within); 10608 (within); 3523 (within); 10402 (within); 3515 (within); 10609 (within); 10581 (within)
14	BovineHD1400000249	1892559	2.6035e-30	1.2711e-36	5.68938e-23	BOP1 (47972); MROH1 (within); GPAA1 (50113); SPATC1 (78360); SCX (52478); HSF1 (66766); MAF1 (29225); SHARPIN (32467); OPLAH (64995); DGAT1 (87997); CYC1 (37627); EXOSC4 (54639); HGH1 (12570); WDR97 (20489)	10581 (within); 10609 (within); 3515 (within); 10402 (within); 10608 (within); 3523 (within); 12216 (within); 10263 (within); 10407 (within)
14	Hapmap52798-ss46526455	1923292	8.86145e-20	3.53783e-27	1.73581e-16	SCX (83211); GRINA (95267); OPLAH (34262); HSF1 (97499); EXOSC4 (23906); MAF1 (within); HGH1 (16047); GPAA1 (19380); BOP1 (78705); CYC1 (6894); SHARPIN (1734); WDR97 (1625); SPATC1 (47627); MROH1 (28868)	3515 (within); 95647 (within); 10402 (within); 10608 (within); 3523 (within); 12216 (within); 10263 (within); 10407 (within); 10581 (within); 10609 (within)
14	ARS-BFGL-NGS-71749	1954317	7.48731e-07	0.000674027	3.90444e-05	OPLAH (3237); SPATC1 (16602); PARP10 (70396); WDR97 (32650); GRINA (64242); HGH1 (47072); MAF1 (29499); GPAA1 (8407); CYC1 (21737); SHARPIN (24963); MROH1 (59893); EXOSC4 (5243)	10581 (within); 10609 (within); 10407 (within); 12216 (within); 10263 (within); 10608 (within); 3523 (within); 10402 (within); 3515 (within)
14	BovineHD1400000262	1967325	1.54186e-47	2.93516e-51	1.86948e-37	OPLAH (679); PARP10 (57388); EXOSC4 (18251); SHARPIN (37971); GRINA (51234); CYC1 (34745); SPATC1 (3594); HGH1 (60080); GPAA1 (21415); WDR97 (45658); MAF1 (42507); MROH1 (72901); PLEC (87592)	10581 (within); 10609 (within); 10608 (within); 3523 (within); 3515 (within); 10402 (within); 10407 (within); 12216 (within); 10263 (within)
14	UA-IFASA-6878	2002873	9.15587e-19	1.68361e-23	2.05933e-16	OPLAH (36227); CYC1 (70293); HGH1 (95628); PLEC (52044); EXOSC4 (53799); PARP10 (21840); MAF1 (78055); WDR97 (81206); SPATC1 (4472); SHARPIN (73519); GPAA1 (56963); GRINA (15686)	3523 (within); 3515 (within)
14	ARS-BFGL-NGS-107379	2054457	1.98551e-48	5.43787e-49	9.18977e-37	GRINA (32748); PARP10 (23071); PLEC (460); NRBP2 (98155); OPLAH (87811); SPATC1 (56056)	3523 (within); 3515 (within)
14	BovineHD1400000288	2084067	1.92651e-13	1.66703e-12	2.51332e-10	SPATC1 (85666); GRINA (62358); SCRIB (94165); NRBP2 (68545); PUF60 (80932); PARP10 (52681); PLEC (within)	3515 (within); 3523 (within)
14	ARS-BFGL-NGS-18365	2117455	1.44461e-09	1.23395e-11	2.97587e-10	PLEC (29194); PARP10 (86069); NRBP2 (35157); SCRIB (60777); GRINA (95746); PUF60 (47544)	3515 (within); 3523 (within)
14	Hapmap30922-BTC-002021	2138926	1.11466e-06	2.27114e-08	6.73209e-08	FAM83H (88424); NRBP2 (13686); MAPK15 (96108); PLEC (50665); SCRIB (39306); PUF60 (26073)	3515 (within); 3523 (within)
14	BovineHD1400000301	2150825	1.42806e-07	5.48279e-09	6.6559e-09	PLEC (62564); NRBP2 (1787); FAM83H (76525); PUF60 (14174); MAPK15 (84209); SCRIB (27407)	3523 (within); 3515 (within)
14	BovineHD1400000305	2164419	2.4385e-08	3.50935e-08	5.13417e-08	PUF60 (580); NRBP2 (4771); PLEC (76158); MAPK15 (70615); CCDC166 (88758); FAM83H (62931); SCRIB (13813)	3523 (within); 3515 (within)
14	Hapmap25384-BTC-001997	2217163	2.07978e-10	1.69729e-09	6.8585e-11	TSTA3 (71392); SCRIB (16121); NRBP2 (57515); PYCRL (84424); PUF60 (39922); CCDC166 (36014); FAM83H (10187); TIGD5 (94627); ZNF623 (48899); MAPK15 (17871)	3515 (within); 3523 (within)
14	Hapmap24715-BTC-001973	2239085	2.20849e-11	3.60164e-11	1.16599e-10	PUF60 (61844); PYCRL (62502); NRBP2 (79437); TSTA3 (49470); ZNF623 (26977); FAM83H (7065); MROH6 (93666); eef1d (78886); MAPK15 (within); NAPRT (88785); SCRIB (38043); CCDC166 (14092); TIGD5 (72705)	3515 (within); 3523 (within)
14	BTA-35941-no-rs	2276443	3.95656e-14	2.48017e-12	8.54115e-13	ZC3H3 (77947); CCDC166 (21493); TSTA3 (12112); ZNF623 (8728); TIGD5 (35347); eef1d (41528); MROH6 (56308); GSDMD (64847); FAM83H (44423); NAPRT (51427); MAPK15 (35678); PUF60 (99202); PYCRL (25144); SCRIB (75401)	3515 (within); 3523 (within)
14	ARS-BFGL-NGS-101653	2319504	3.24184e-09	3.11748e-05	0.000220534	PYCRL (10405); FAM83H (87484); GSDMD (21786); eef1d (within); TIGD5 (5771); ZC3H3 (34886); NAPRT (8366); MROH6 (13247); TSTA3 (26109); MAPK15 (78739); ZNF623 (51789); CCDC166 (64554)	3523 (within); 3515 (within)
14	ARS-BFGL-NGS-26520	2386688	7.29575e-14	2.27147e-08	1.65264e-06	MROH6 (48903); TSTA3 (93293); MAFA (40169); ZC3H3 (within); TIGD5 (72955); eef1d (59970); GSDMD (40386); RHPN1 (75856); PYCRL (77589); NAPRT (55669)	3523 (within); 3515 (within)
14	BovineHD4100010534	2398876	8.1476e-17	4.23891e-15	1.02633e-13	TIGD5 (85143); eef1d (72158); GSDMD (52574); RHPN1 (63668); PYCRL (89777); MAFA (27981); MROH6 (61091); NAPRT (67857); ZC3H3 (within)	3515 (within); 3523 (within)
14	Hapmap30374-BTC-002159	2468020	8.31792e-17	3.78081e-12	2.6924e-11	LY6H (95140); MAFA (40108); ZC3H3 (49463); RHPN1 (within)	3523 (within); 3515 (within)
14	Hapmap30086-BTC-002066	2524432	6.0109e-19	5.55685e-17	2.02878e-14	MAFA (96520); LY6H (38728); RHPN1 (52998)	3515 (within); 3523 (within)
14	Hapmap30646-BTC-002054	2553525	1.42936e-12	1.02399e-10	2.23172e-11	LY6E (71233); LY6H (9635); RHPN1 (82091)	3523 (within); 3515 (within)
14	ARS-BFGL-NGS-103064	2754909	2.47447e-07	4.9927e-06	0.000189064	THEM6 (84271); SLURP1 (79872); PSCA (99695); LY6D (46474); LY6K (297); LYPD2 (74376); GML (12271)	3515 (within); 3523 (within)
14	BovineHD1400000447	2764862	3.93032e-07	5.94252e-06	0.000194164	LYPD2 (64423); GML (22224); LY6D (36521); LY6K (2665); SLURP1 (69919); PSCA (89742); THEM6 (74318)	3523 (within); 3515 (within)
14	BovineHD1400000453	2802526	6.00418e-11	3.71231e-09	1.77411e-08	LY6K (40329); LY6D (within); SLURP1 (32255); LYPD2 (26759); THEM6 (36654); PSCA (52078); GML (59888); ARC (90262)	3515 (within); 3523 (within)
14	ARS-BFGL-NGS-22866	2826632	5.56283e-09	2.90037e-05	0.00015227	GML (83994); LY6K (64435); PSCA (27972); LYPD2 (2653); LY6D (23612); THEM6 (12548); ARC (66156); SLURP1 (8149)	19001 (within); 3515 (within); 95650 (within); 3523 (within)
14	ARS-BFGL-NGS-18858	2909929	2.07068e-21	4.03508e-18	8.69499e-16	THEM6 (67274); ADGRB1 (39043); SLURP1 (73944); PSCA (53762); ARC (15951); LYPD2 (78595)	3523 (within); 3515 (within); 19001 (within)
14	ARS-BFGL-NGS-59769	3006509	1.87185e-07	3.46675e-08	2.71315e-06	TSNARE1 (48254); ADGRB1 (within)	3523 (within); 3515 (within)
14	Hapmap36620-SCAFFOLD50018_7571	3297177	2.98591e-12	4.39126e-06	3.42278e-07	NA	3523 (within); 3515 (within)
14	BovineHD1400000616	3371507	6.47205e-20	8.32514e-15	3.92592e-13	NA	3515 (within); 3523 (within)
14	ARS-BFGL-NGS-74378	3640788	2.34721e-07	2.95769e-07	0.000917696	PTP4A3 (54773); GPR20 (71); SLC45A4 (71049)	3515 (within); 3523 (within)
14	BovineHD1400000788	3866447	4.90133e-09	7.7471e-08	2.88201e-08	PTK2 (4446); DENND3 (72794)	3523 (within); 3515 (within)
14	BovineHD1400000792	3895208	1.40985e-08	2.86635e-05	8.43188e-08	PTK2 (within)	71197 (within); 3515 (within); 3523 (within)
14	UA-IFASA-9288	3956956	1.37627e-13	1.05993e-08	4.10081e-10	PTK2 (within)	3523 (within); 3515 (within); 71152 (within)
14	BovineHD1400000870	4136087	2.10906e-08	5.82918e-05	6.26741e-07	CHRAC1 (46435); TRAPPC9 (93425); AGO2 (within); PTK2 (71077)	3515 (within); 3523 (within)
14	Hapmap26527-BTC-005059	4176618	1.00616e-06	0.00280859	0.00838896	TRAPPC9 (52894); AGO2 (8135); CHRAC1 (5904)	3523 (within); 3515 (within)
14	ARS-BFGL-NGS-56327	4336714	4.55745e-07	0.000399853	1.3107e-05	TRAPPC9 (within)	3515 (within); 3523 (within)
14	ARS-BFGL-NGS-100480	4364952	4.32985e-14	2.58715e-10	1.35191e-11	TRAPPC9 (within)	3515 (within); 3523 (within)
14	BovineHD1400000977	4414829	4.73598e-08	0.00240063	7.30708e-07	TRAPPC9 (within)	3523 (within); 3515 (within)
14	BovineHD1400000999	4456595	1.80691e-08	0.000256533	2.43397e-06	TRAPPC9 (within)	3515 (within); 3523 (within)
14	UA-IFASA-5306	4468478	1.17918e-15	5.09878e-10	1.0304e-11	TRAPPC9 (within)	3515 (within); 3523 (within)
14	Hapmap27703-BTC-053907	4583344	2.4404e-09	7.72859e-07	6.63486e-05	TRAPPC9 (within); KCNK9 (60988)	3523 (within); 3515 (within)
14	BovineHD4100010659	4759721	6.97033e-07	0.000347913	7.38084e-05	KCNK9 (18072)	3515 (within); 32873 (within)
14	UA-IFASA-6329	5096531	9.35894e-07	0.000875238	1.17641e-05	COL22A1 (58232)	3515 (within)
14	ARS-BFGL-NGS-110563	5428037	2.29652e-07	4.30339e-06	2.76205e-06	COL22A1 (74277)	3515 (within)
14	ARS-BFGL-NGS-115947	5494654	2.85644e-08	1.70594e-05	0.000374434	NA	3515 (within)
14	BovineHD1400001489	5676511	1.2414e-07	0.00148961	8.52425e-06	NA	3515 (within)
14	BovineHD4100010744	6091969	9.64107e-07	0.000256533	1.04587e-05	NA	3515 (within)

## Sheet: PP
Genome-wise significant SNPs and the corresponding information for genes within 100 kb and nearest QTLs with PP.
Chro	SNP ID	Position	P (Parity 1)	P (Parity 2)	P (Parity 3)	Gene (Distance)	QTL ID (Distance)
6	BTA-121739-no-rs	38063313	7.45913e-11	4.01881e-09	0.000465382	SPP1 (57265); ABCG2 (32730); PKD2 (within)	104356 (within)
6	BovineHD0600024152	88350890	0.00832748	4.49189e-07	0.0316996	SLC4A4 (within)	42310 (1724473)
14	ARS-BFGL-NGS-57820	1651311	4.1434e-11	2.80967e-11	6.23024e-11	RECQL4 (30802); CYHR1 (12612); KIFC2 (5639); ADCK5 (91403); PPP1R16A (17323); LRRC24 (41834); FOXH1 (3390); C8orf82 (46299); GPT (24404); VPS28 (42330); SLC39A4 (68421); TONSL (30183); MFSD3 (28668); ARHGAP39 (50933); CPSF1 (76896); LRRC14 (37586)	3523 (within); 3515 (within)
14	ARS-BFGL-NGS-34135	1675278	4.14451e-08	1.07344e-08	5.66124e-09	SLC39A4 (44454); VPS28 (18363); CPSF1 (52929); FOXH1 (19022); TONSL (6216); KIFC2 (11474); CYHR1 (within); PPP1R16A (41290); MFSD3 (52635); ADCK5 (67436); LRRC24 (65801); ARHGAP39 (74900); C8orf82 (70266); GPT (48371); TMEM249 (95382); LRRC14 (61553); RECQL4 (54769)	3515 (within); 3523 (within)
14	ARS-BFGL-NGS-94706	1696470	8.97742e-07	2.35776e-07	2.58124e-08	RECQL4 (75961); MFSD3 (73827); VPS28 (within); TONSL (3972); SCRT1 (86431); CPSF1 (31737); TMEM249 (74190); SLC39A4 (23262); ARHGAP39 (96092); LRRC24 (86993); C8orf82 (91458); ADCK5 (46244); LRRC14 (82745); DGAT1 (98881); KIFC2 (32666); FOXH1 (40214); PPP1R16A (62482); GPT (69563); CYHR1 (18951)	3523 (within); 95651 (within); 3515 (within)
14	ARS-BFGL-NGS-4939	1801116	4.25089e-16	4.10298e-18	4.17314e-15	CPSF1 (58446); MROH1 (43548); SCRT1 (13029); TMEM249 (28787); BOP1 (24866); ADCK5 (44815); HSF1 (4965); DGAT1 (within); SCX (37019); SLC39A4 (76896)	95648 (within); 3515 (within); 3523 (within)
14	BovineHD1400000243	1868636	2.52129e-07	4.29024e-07	1.22906e-05	CYC1 (61550); HSF1 (42843); SCX (28555); OPLAH (88918); SCRT1 (80549); GPAA1 (74036); EXOSC4 (78562); MROH1 (within); WDR97 (44412); DGAT1 (64074); TMEM249 (96307); SHARPIN (56390); BOP1 (24049); MAF1 (53148); HGH1 (36493)	3515 (within); 10263 (within); 10581 (within); 10402 (within); 10407 (within); 10609 (within); 3523 (within); 12216 (within); 10608 (within)
14	BovineHD1400000246	1880378	1.91522e-07	4.6357e-07	1.24787e-05	HGH1 (24751); MAF1 (41406); SHARPIN (44648); SCX (40297); GPAA1 (62294); EXOSC4 (66820); DGAT1 (75816); HSF1 (54585); SPATC1 (90541); BOP1 (35791); SCRT1 (92291); MROH1 (within); OPLAH (77176); WDR97 (32670); CYC1 (49808)	10263 (within); 3515 (within); 10581 (within); 10402 (within); 10609 (within); 10407 (within); 3523 (within); 12216 (within); 10608 (within)
14	BovineHD1400000249	1892559	1.91522e-07	4.6357e-07	1.24787e-05	SCX (52478); BOP1 (47972); HSF1 (66766); DGAT1 (87997); HGH1 (12570); CYC1 (37627); WDR97 (20489); MAF1 (29225); SHARPIN (32467); MROH1 (within); EXOSC4 (54639); GPAA1 (50113); OPLAH (64995); SPATC1 (78360)	12216 (within); 10608 (within); 3523 (within); 10609 (within); 10407 (within); 10402 (within); 10581 (within); 3515 (within); 10263 (within)
14	BovineHD1400000262	1967325	2.97744e-10	6.95946e-10	5.6295e-09	OPLAH (679); GPAA1 (21415); EXOSC4 (18251); GRINA (51234); PARP10 (57388); WDR97 (45658); SHARPIN (37971); MROH1 (72901); CYC1 (34745); HGH1 (60080); SPATC1 (3594); PLEC (87592); MAF1 (42507)	10581 (within); 10402 (within); 3515 (within); 10263 (within); 3523 (within); 12216 (within); 10608 (within); 10407 (within); 10609 (within)
14	ARS-BFGL-NGS-107379	2054457	2.65138e-10	9.39022e-12	2.78334e-10	NRBP2 (98155); PLEC (460); PARP10 (23071); GRINA (32748); SPATC1 (56056); OPLAH (87811)	3523 (within); 3515 (within)
14	ARS-BFGL-NGS-12338	71184631	6.88545e-07	0.00850553	0.00134734	NA	104069 (835727)
20	BovineHD2000008839	30092539	0.00123725	8.67829e-07	0.00111659	MRPS30 (11023)	104420 (24127)
20	UA-IFASA-7069	31933394	1.3269e-14	2.39456e-19	8.59039e-13	CCDC152 (99302); GHR (within)	16131 (within); 104454 (within)
20	BovineHD2000009204	31984746	5.41678e-08	7.33825e-09	1.05186e-05	GHR (within)	16131 (within)
20	BovineHD2000009215	32005299	6.77776e-08	9.2916e-09	1.00877e-05	GHR (within)	16131 (within)
20	BovineHD2000009226	32045791	4.78987e-14	8.82754e-18	1.01057e-11	GHR (within)	104385 (within)
20	BovineHD2000009252	32102254	6.40483e-08	6.3907e-13	8.82476e-08	GHR (within)	104441 (3865)
20	BovineHD2000009287	32266853	2.48195e-06	3.13871e-12	0.00013237	GHR (66857)	104608 (20033)
20	BovineHD2000009307	32394009	3.31104e-06	1.93512e-11	5.38239e-05	NA	104162 (within)
20	BovineHD2000009313	32433005	0.000265355	8.7236e-08	0.00161032	NA	104084 (8951)
20	BovineHD2000009345	32645694	7.14754e-06	2.49229e-11	0.00048376	FBXO4 (26799); OXCT1 (38302); C5orf51 (within)	104084 (221640)
20	BovineHD2000009361	32710621	0.000438563	5.3843e-07	0.00133906	C5orf51 (60016); FBXO4 (91726); OXCT1 (within)	26688 (189410)
20	BovineHD2000009742	33824992	1.25428e-06	5.90017e-10	0.00114915	PTGER4 (50344); TTC33 (77499)	5633 (66833)
20	BTA-50402-no-rs	34451383	5.31076e-06	2.71317e-08	0.00580532	NA	20203 (23470)
20	BovineHD2000009909	34522480	3.60439e-07	2.35883e-09	0.000756016	NA	20203 (47587)
20	BovineHD2000009940	34614945	8.15189e-06	6.4263e-08	0.0256802	NA	20205 (28181)
20	Hapmap57531-rs29013890	34817221	0.00913071	9.56637e-08	0.0200319	NA	20205 (230457)
